# Supplementary material for: Bibliometric and visual analysis of radiomics for evaluating lymph node status in oncology
Source: Front Med (Lausanne). 2024 Nov 14;11:1501652. doi: 10.3389/fmed.2024.1501652 (PMC11602298; doi:10.3389/fmed.2024.1501652)
Supplement: Supplementary file 1 [file Table_1.XLSX]

## Sheet: Sheet1
Country	N. of Publications	SCP	MCP	Freq（%）	MCP_Ratio
CHINA	502	461	41	0.559	0.082
ITALY	76	57	19	0.085	0.25
USA	62	32	30	0.069	0.484
GERMANY	25	14	11	0.028	0.44
SOUTH KOREA	24	22	2	0.027	0.083
CANADA	22	15	7	0.024	0.318
JAPAN	21	21	0	0.023	0
NETHERLANDS	16	6	10	0.018	0.625
FRANCE	14	7	7	0.016	0.5
UK	12	9	3	0.013	0.25
HONG KONG	8	4	4	0.009	0.5
SWITZERLAND	7	4	3	0.008	0.429
AUSTRALIA	6	4	2	0.007	0.333
AUSTRIA	6	3	3	0.007	0.5
TURKEY	5	4	1	0.006	0.2
BRAZIL	3	1	2	0.003	0.667
INDIA	3	1	2	0.003	0.667
IRAN	3	2	1	0.003	0.333
SPAIN	3	3	0	0.003	0
ISRAEL	2	1	1	0.002	0.5
NORWAY	2	2	0	0.002	0
PORTUGAL	2	1	1	0.002	0.5
ROMANIA	2	2	0	0.002	0
BELGIUM	1	1	0	0.001	0
