# Supplementary material for: Bibliometric and visual analysis of radiomics for evaluating lymph node status in oncology
Source: Front Med (Lausanne). 2024 Nov 14;11:1501652. doi: 10.3389/fmed.2024.1501652 (PMC11602298; doi:10.3389/fmed.2024.1501652)
Supplement: Supplementary file 2 [file Table_2.XLSX]

## Sheet: Sheet1
Country	Total Citations	Average Article Citations
China	11775	23.5
USA	2219	35.8
Italy	1504	19.8
Canada	415	18.9
South Korea	400	16.7
Germany	391	15.6
UK	355	29.6
Japan	336	16
Netherlands	330	20.6
France	249	17.8
SWITZERLAND	192	27.4
AUSTRALIA	152	25.3
HONG KONG	87	10.9
NORWAY	60	30
AUSTRIA	54	9
BRAZIL	49	16.3
TURKEY	44	8.8
INDIA	31	10.3
IRAN	24	8
SPAIN	24	8
ISRAEL	15	7.5
EGYPT	14	14
BELGIUM	13	13
CZECH REPUBLIC	10	10
GEORGIA	10	10
