# Supplementary material for: Bibliometric and visual analysis of radiomics for evaluating lymph node status in oncology
Source: Front Med (Lausanne). 2024 Nov 14;11:1501652. doi: 10.3389/fmed.2024.1501652 (PMC11602298; doi:10.3389/fmed.2024.1501652)
Supplement: Supplementary file 3 [file Table_3.XLSX]

## Sheet: Sheet1
SUBJECT AREA	Number	Ratio
Medicine	824	0.917595
Biochemistry, Genetics and Molecular Biology	374	0.416481
Health Professions	60	0.0668151
Computer Science	23	0.0256125
Physics and Astronomy	23	0.0256125
Engineering	22	0.0244989
Multidisciplinary	17	0.018931
Immunology and Microbiology	14	0.0155902
Pharmacology, Toxicology and Pharmaceutics	12	0.013363
Dentistry	6	0.00668151
Agricultural and Biological Sciences	5	0.00556793
Chemistry	5	0.00556793
Mathematics	4	0.00445434
Earth and Planetary Sciences	3	0.00334076
Neuroscience	3	0.00334076
Chemical Engineering	2	0.00222717
Nursing	2	0.00222717
Arts and Humanities	1	0.00111359
Decision Sciences	1	0.00111359
Environmental Science	1	0.00111359
Materials Science	1	0.00111359
Veterinary	1	0.00111359
