# Supplementary material for: Bibliometric and visual analysis of radiomics for evaluating lymph node status in oncology
Source: Front Med (Lausanne). 2024 Nov 14;11:1501652. doi: 10.3389/fmed.2024.1501652 (PMC11602298; doi:10.3389/fmed.2024.1501652)
Supplement: Supplementary file 4 [file Table_4.XLSX]

## Sheet: Sheet1
Rank	Funding Sponsors	Number	Ratio
1	National Natural Science Foundation of China	217	0.241648
2	Ministry of Science and Technology of the People's Republic of China	43	0.0478842
3	National Institutes of Health	43	0.0478842
4	National Cancer Institute	37	0.0412027
5	National Key Research and Development Program of China	30	0.0334076
6	U.S. Department of Health and Human Services	19	0.0211581
7	Science and Technology Commission of Shanghai Municipality	18	0.0200445
8	Youth Innovation Promotion Association of the Chinese Academy of Sciences	17	0.018931
9	Natural Science Foundation of Beijing Municipality	16	0.0178174
10	China Postdoctoral Science Foundation	14	0.0155902
11	National Research Foundation of Korea	14	0.0155902
12	Sichuan Province Science and Technology Support Program	13	0.0144766
13	Wenzhou Municipal Science and Technology Bureau	12	0.013363
14	Chinese Academy of Sciences	11	0.0122494
15	Natural Science Foundation of Shandong Province	11	0.0122494
16	Natural Science Foundation of Zhejiang Province	11	0.0122494
